# Supplementary material for: Exploring the Potential of Genome-Wide Hybridization Capture Enrichment for Forensic DNA Profiling of Degraded Bones
Source: Genes (Basel). 2024 Dec 26;16(1):23. doi: 10.3390/genes16010023 (PMC11764906; doi:10.3390/genes16010023)
Supplement: Supplementary file 1 [file genes-16-00023-s001.zip]

Archive with 1 entries (1 files):
- genes-3350834-supplementary.xlsx
